# Supplementary material for: Cell Model of Depression: Reduction of Cell Stress with Mirtazapine
Source: Int J Mol Sci. 2022 Apr 29;23(9):4942. doi: 10.3390/ijms23094942 (PMC9099543; doi:10.3390/ijms23094942)
Supplement: Supplementary file 1 [file ijms-23-04942-s001.zip]

Archive with 1 entries (1 files):
- ijms-1610565-supplementary.pdf
